# Supplementary material for: Direct implantation of hair-follicle-associated pluripotent (HAP) stem cells repairs intracerebral hemorrhage and reduces neuroinflammation in mouse model
Source: PLoS One. 2023 Jan 13;18(1):e0280304. doi: 10.1371/journal.pone.0280304 (PMC9838830; doi:10.1371/journal.pone.0280304)
Supplement: S1 Table — (XLSX) [file pone.0280304.s002.xlsx]

## Sheet: Fig3
		●GFAP (Fig3E)
		HAP-stem-cell implantated mice		Non-implanted control mice
		No.	Areas positive for staining (µm2)	No.	Areas positive for staining (µm2)
		1	56236.3	1	41910.9
			6828.91		98157.8
			1673.44		61177
		2	43891	2	93122.3
			27531.6		41102
			12847.7		103084
		3	74740.2	3	57841
			32146.9		165456
			38857		339789
		4	6018.75	4	53026.2
			41266		90065.2
			1874.22		7208.59
		●Iba-1 (Fig3F)
		HAP-stem-cell implantated mice		Non-implanted control mice
		No.	Areas positive for staining (µm2)	No.	Areas positive for staining (µm2)
		1	34740.6	1	39609
			49062.5		67147.3
			48983.2		52066.8
		2	56382.8	2	53862.5
			57407.8		77737.9
			61786.3		90351.2
		3	39822.7	3	63634
			47563.7		51887.5
			35425.4		115819
		4	18487.9	4	64626.6
			6826.95		27732.8
			27813.7		70391.4

## Sheet: Fig4
		No.	Cq (Fig4 A)
			IL10	GAPDH	IL10-GAPDH
	HAP-stem-cell implanted mice	1	24.712	29.5669	-4.85486
		2	24.6442	29.3436	-4.69939
		3	24.6108	29.3958	-4.785
		4	24.3777	30.9235	-6.5458
		5	24.4614	30.5048	-6.04334
		6	24.66	30.1854	-5.52535
		7	25.3763	30.3904	-5.01413
		8	25.5046	30.6516	-5.14706
		9	25.3803	30.1852	-4.8049
		10	25.1112	30.2372	-5.12595
		11	25.1268	29.7593	-4.63242
		12	25.0303	30.1621	-5.13171
	Non-implanted control mice	1	24.8553	29.45	-4.59469
		2	24.72	29.6466	-4.9266
		3	24.5248	29.3547	-4.82987
		4	25.4534	29.3641	-3.91077
		5	25.429	29.4775	-4.0485
		6	25.5185	29.5387	-4.02022
		No.	Cq (Fig4 B)
			TGFβ1	GAPDH	TGFβ1-GAPDH
	HAP-stem-cell implanted mice	1	30.3998	29.5669	0.832896
		2	30.2527	29.3436	0.909159
		3	29.9711	29.3958	0.575263
		4	33.2718	30.9235	2.34827
		5	32.4661	30.5048	1.96138
		6	32.748	30.1854	2.56267
		7	31.4337	30.3904	1.04331
		8	31.3679	30.6516	0.716287
		9	31.9177	30.1852	1.73245
		10	31.2078	30.2372	0.970564
		11	31.2532	29.7593	1.49392
		12	31.3178	30.1621	1.15575
	Non-implanted control mice	1	31.4924	29.45	2.04236
		2	31.5224	29.6466	1.87583
		3	31.4581	29.3547	2.10334
		4	31.5598	30.4094	1.15044
		5	31.0599	29.7334	1.32648
		6	31.9835	29.3641	2.6194
		7	31.6296	29.4775	2.15204
		8	31.6393	29.5387	2.10055

## Sheet: Fig5
	No.	Modified limb-placing test (Fig 5A)
		day0	day3	day10	day17	day24
HAP-stem-cell implanted mice	1	4	4	1	1	1
	2	4	4	3	1	2
	3	2	4	3	2	2
	4	4	4	2	0	0
	5	3	4	3	2	2
	6	4	3	4	2	2
	7	3	3	3	2	3
	8	3	2	1	1	2
	9	3	1	1	0	0
	10	3	2	2	3	1
Non-implanted control mice	1	4	5	4	4	4
	2	5	3	4	5	3
	3	3	5	3	5	3
	4	2	4	5	2	3
	5	2	4	3	2	3
	6	3	1	3	3	3
	7	3	3	3	2	0
	8	4	4	3	3	3
	9	4	2	2	4	2
	10	2	3	3	3	3
	No.	Cylinder test (%) (Fig 5B)
		day0	day3	day10	day17	day24
HAP-stem-cell implanted mice	1	4.8	4	20	20	-57.1
	2	41.2	26.8	14.3	40	-7.1
	3	20	22.4	23.7	-2.6	-21.9
	4	11.1	9	0	5.3	0
	5	8.2	41.1	27.1	7.4	-2
	6	40.2	33.3	38.5	37.5	50
	7	41.5	52.9	42.8	41.7	21.4
	8	36.4	18.4	34.3	34	15.8
Non-implanted control mice	1	66.7	63.1	76.5	11.8	64.7
	2	25.6	17.6	14.3	5	25
	3	50	6.9	18.2	16.7	36.4
	4	5.9	-25	21.4	30	25
	5	-5.8	77.8	75	42.8	80
	6	49.2	60	62.5	45.9	50
	7	-3.7	17.1	32.2	59.4	29
	8	62.1	16.7	50	43.2	25.6
	No.	Weight gain rate (%) (Fig 5C)
		day0	day3	day10	day17	day24
HAP-stem-cell implanted mice	1	0	-3.9	1	5	6.9
	2	0	-1	2.5	6.1	8.1
	3	0	1	1.5	8	11.4
	4	0	5	7.1	14.1	17.2
	5	0	-4.5	0.5	2	7.9
	6	0	3.4	7.3	8.8	10.2
	7	0	5.2	3.8	6.2	10.9
Non-implanted control mice	1	0	-3.8	-1	-2.4	5.7
	2	0	-4.2	-3.7	0	3.7
	3	0	-3.7	-2.3	-0.9	3.2
	4	0	2.5	4.1	4.1	7.6
	5	0	0.5	4.9	7.4	7.4
	6	0	2.6	7.9	5.8	9
	7	0	0	4.2	2.3	5.6
